# Supplementary material for: Neurological Disorders and Clinical Progression in Boxers from the 20th Century: A Narrative Review
Source: Brain Sci. 2025 Jul 8;15(7):729. doi: 10.3390/brainsci15070729 (PMC12293417; doi:10.3390/brainsci15070729)
Supplement: Supplementary file 1 [file brainsci-15-00729-s001.zip]

Archive with 1 entries (1 files):
- brainsci-3669367-supplementary.pdf
